# Supplementary material for: Efficacy and Safety of Salvia miltiorrhiza for Treating Chronic Kidney Diseases: A Systematic Review and Meta-Analysis
Source: Evid Based Complement Alternat Med. 2022 Jun 14;2022:2117433. doi: 10.1155/2022/2117433 (PMC9213127; doi:10.1155/2022/2117433)
Supplement: Supplementary Materials — Table S1: PRISMA 2020 Checklist. Table S2: search strategies. Table S3: certainty of Evidence evaluated by GRADEpro GDT. The original contributions presented in the study were included in the article/Supplementary Material; further inquiries could be directed to the first author. [file 2117433.f1.zip]

Archive with 3 entries (3 files):
- 2117433.f1/Table S1.pdf
- 2117433.f1/Table S2.pdf
- 2117433.f1/Table S3.pdf
